# Supplementary material for: The Effect of Sex-Specific Differences on IL-10−/− Mouse Colitis Phenotype and Microbiota
Source: Int J Mol Sci. 2023 Jun 20;24(12):10364. doi: 10.3390/ijms241210364 (PMC10299321; doi:10.3390/ijms241210364)
Supplement: Supplementary file 1 [file ijms-24-10364-s001.zip]

Archive with 1 entries (1 files):
- ijms-2455286-supplementary.pdf
